# Supplementary material for: Polydatin Attenuates Sepsis-Induced Lung Injury by Inhibiting Neutrophil Extracellular Traps Formation via Nrf2/HO-1 Pathway
Source: Biomedicines. 2026 Apr 5;14(4):827. doi: 10.3390/biomedicines14040827 (PMC13113620; doi:10.3390/biomedicines14040827)
Supplement: Supplementary file 1 [file biomedicines-14-00827-s001.zip]

Archive with 1 entries (1 files):
- biomedicines-4207267-supplementary.pdf
